# Supplementary material for: Genomic Characterization of a Class 2/1 Hybrid Integron-Driven Multidrug-Resistant Proteus mirabilis SH-8 of Swine Origin
Source: Vet Sci. 2025 Nov 22;12(12):1113. doi: 10.3390/vetsci12121113 (PMC12737719; doi:10.3390/vetsci12121113)
Supplement: Supplementary file 1 [file vetsci-12-01113-s001.zip]

Archive with 1 entries (1 files):
- vetsci-3970143-supplementary.xlsx
