# Supplementary material for: Genomic Characterization of a Class 2/1 Hybrid Integron-Driven Multidrug-Resistant Proteus mirabilis SH-8 of Swine Origin
Source: Vet Sci. 2025 Nov 22;12(12):1113. doi: 10.3390/vetsci12121113 (PMC12737719; doi:10.3390/vetsci12121113)
Supplement: Supplementary file 1 [file vetsci-12-01113-s001.zip › vetsci-3970143-supplementary.xlsx]

## Sheet: Sheet1
Name	accession numbers	sources	Date	countries	resistance genes
SH-8	CP181087	Pig	2025-02-18	China(JiLin)	arr-3,APH(4)-Ia,AAC(3)-IVa,qacEdelta1,sul1,DHA-1 ,QnrD1,mphE,msrE,catA4,rsmA,lnuF,dfrA1,CRP,AAC(6')-Ib10,sul2,cfrA
PM33	CP137217	Homo sapiens	2023-11-01	China(ZheJiang)	CTX-M-14,catA1,TEM-1,AAC(3)-IId,sul1,qacEdelta1,SAT-2,lnuG,OXA-10,dfrA1,NDM-1,catB3,arr-3,dfrA27,msrE,rsmA,catA4
L90-1	CP045257	Homo sapiens	2020-06-15	China(ZheJiang)	catA1,TEM-1,AAC(3)-IId,sul1,qacEdelta1,SAT-2,KPC-2,rsmA,catA4,CRP,APH(3')-Ia,sul2,APH(3'')-Ib,APH(6)-Id,dfrA17,aadA,dfrA1
HNS2P	CP048692	Pig	2021-08-03	China(HeNan)	catA1,dfrA12,aadA2,qacEdelta1,sul1,cmlA9,rmtB,TEM-1,APH(4)-Ia,AAC(3)-IVa,rsmA,catA4,CMY-2,CRP,Erm(42),APH(6)-Id,APH(3'')-Ib,APH(3')-Ia,dfrA1,lnuF
SCBX1.1	CP047112	Pig	2019-12-28	China(SiChuan)	sul1,qacEdelta1,AAC(3)-IVa,APH(4)-Ia,dfrA12,aadA2,QnrA1,msrE,mphE,DHA-1,arr-3,rsmA,catA4,CRP,aadA3,cfrA,lnuF,dfrA1,APH(3')-Ia,AAC(6')-Ib10
20119	CP169048	Homo sapiens	2024-09-11	China(GuangDong)	OXA-23,CTX-M-24,mphE,msrE,armA,sul1,DHA-1,SAT-2,rsmA,catA4,CRP,aadA,dfrA1
PMSC111	CP034090	Pig	2018-12-02	China(SiChuan)	AAC(3)-IVa,APH(4)-Ia,aadA2,aadA,sul3,dfrA12,sul1,qacEdelta1,catB3,arr-3,tet(D),mphE,msrE,dfrA32,catA4,rsmA,sul2,cmlA1,qacL,APH(3')-Ia,dfrA1,AAC(6')-Ib10,CRP,qacJ,APH(6)-Id,APH(3'')-Ib,tet(C),cfrA,EreA
FZP3115	CP098450	Homo sapiens	2022-06-12	China(SiChuan)	catA1,TEM-1,AAC(3)-IId,sul1,qacEdelta1,SAT-2,KPC-2,rsmA,catA4,CRP,APH(3'')-Ib,APH(6)-Id,dfrA17,aadA,dfrA1
CRPM10	CP043332	Homo sapiens	2019-09-02	China(ZheJiang)	sul1,qacEdelta1,TEM-1,CTX-M-3,FosA3,tet(A),mphE,msrE,OXA-1,catB3,arr-3,aadA2,NDM-5,rsmA,catA4,CRP,APH(3')-Ia,AAC(6')-Ib10,dfrA10
PMI68	CP145479	Homo sapiens	2024-04-05	China(ShanDong)	APH(4)-Ia,AAC(3)-IVa,OXA-1,catB3,arr-3,qacEdelta1,sul1,aadA2,CMY-2,FosA3,AAC(3)-IId,TEM-1,cmlA9,rmtB,TEM-1,Mrx,mphA,aadA2,dfrA12,AAC(6')-Ib10,dfrA32,EreA,catA4,rsmA,CRP,Erm(42),dfrA1
FZP2826	CP098446	Homo sapiens	2022-06-12	China(SiChuan)	qacEdelta1,arr-3,catB3,OXA-1,AAC(3)-IVa,APH(4)-Ia,CTX-M-65,FosA3,SAT-2,rsmA,catA4,sul1,AAC(6')-Ib10 ,APH(3')-Ia ,tet(C),APH(3'')-Ib,APH(6)-Id,CRP,aadA,dfrA1
GN2	CP026581	Homo sapiens	2018-02-12	China(BeiJing)	CTX-M-14,sul1,qacEdelta1,arr-3,catB3,aadA2,dfrA12,rsmA,catA4,CRP,AAC(6')-Ib10
T1010	CP095765	Homo sapiens	2022-04-24	China(HongKong)	FosA3,catB3,arr-3,qacEdelta1,sul1,CTX-M-65,SAT-2,rsmA,catA4,APH(3'')-Ib,APH(6)-Id,APH(3')-VIa,CRP, AAC(6')-Ib10,APH(3')-Ia,aadA,dfrA1
10035004-2	CP159146	Homo sapiens	2024-07-02	China(ShanDong)	rsmA,CRP,catA4
PMBJ023-2	CP065145	Homo sapiens	2020-11-29	China(BeiJing)	CMY-2,sul1,qacEdelta1,arr-3,NDM-1,aadA2,dfrA12,catA4,rsmA,CRP
YPM35	CP053898	Duck	2020-06-03	China(GuangDong)	catA1,aadA2,aadA,sul3,qacEdelta1,arr-3,catB3,TEM-1,APH(4)-Ia,sul1,APH(4)-Ia,DHA-1,mphE,msrE,NDM-1,AAC(3)-IVa,rsmA,CRP,cmlA1,qacL,AAC(6')-Ib10,APH(3'')-Ib,APH(6)-Id,dfrA1,APH(3')-Ia,lnuF,dfrA1,cfrA
STP3	CP051260	Pig	2020-04-19	China(SiChuan)	aadA2,dfrA32,qacEdelta1,arr-3,catB3,CTX-M-3,AAC(3)-IVa,APH(4)-Ia,TEM-1,SAT-2,rsmA,catA4,EreA,cfrA,sul1,AAC(6')-Ib10,APH(3')-Ia,tet(C),APH(3'')-Ib,APH(6)-Id,CRP,sul1,APH(3')-Ia,APH(3'')-Ib ,dfrA1
CZP44	CP110372	Animal feces	2022-11-07	China(JiangSu)	qacEdelta1,sul1,AAC(3)-IVa,APH(4)-Ia.arr-3,DHA-1,mphE,msrE,aadA2,dfrA12,catA4,rsmA,lnuF,AAC(6')-Ib10,CRP
CZP26	CP110373	Animal feces	2022-11-07	China(JiangSu)	sul2,qacEdelta1,rsmA,catA4,APH(3'')-Ib,APH(6)-Id,APH(3')-VIa,Erm(42),CRP,APH(3')-Ia,sul1,dfrA1,lnuF
PM190	CP152374	Sika deer	2024-05-01	China(JiLin)	qacEdelta1,arr-3,catB3,APH(4)-Ia,AAC(3)-IVa,CTX-M-65,FosA3,SAT-2,sul1,NDM-1,aadA2,dfrA12,rsmA,catA4,AAC(6')-Ib10,floR,sul2,tet(C),APH(3'')-Ib,APH(6)-Id,floR,CRP,aadA,dfrA1
GDPM-P16	CP097803	Chicken	2025-01-09	China(ChongQing)	aadA2,dfrA32,FosA3,CTX-M-65,qacEdelta1,arr-3,catB3,AAC(3)-IVa,APH(4)-Ia,SAT-2,EreA,cfrA,APH(6)-Id,APH(3'')-Ib,tet(C),APH(3')-Ia,sul1,AAC(6')-Ib10,floR,CRP,aadA,dfrA1,rsmA
Chsc1905	CP047929	Pig	2020-10-26	China(SiChuan)	SAT-2,APH(4)-Ia,AAC(3)-IVa,OXA-1,catB3,arr-3,qacEdelta1,CTX-M-65,FosA3,aadA2,catA4,rsmA,dfrA1,aadA,CRP,floR,AAC(6')-Ib10,sul1,APH(3')-Ia,tet(C),APH(3'')-Ib,APH(6)-Id,cfrA,dfrA32,EreA
BC11-24	CP026571	Pig	2018-02-11	China(SiChuan)	sul1,qacEdelta1,linG,APH(4)-Ia,AAC(3)-IVa,aadA,cmlA6,dfrA16,rsmA,CRP,aadA2,APH(3')-Ia,aadA3
SNYG35	CP047589	Chicken	2021-05-11	China(SiChuan)	aadA2,qacEdelta1,arr-3,catB3,CTX-M-65,AAC(3)-IVa,APH(4)-Ia,sul1,mphE,msrE,AAC(3)-IVa,APH(4)-Ia,dfrA14,arr-2,OXA-10,NDM-1,rsmA,catA4,EreA,dfrA32,AAC(6')-Ib10,APH(3')-Ia,tet(C),sul2,APH(3'')-Ib,APH(6)-Id,CRP,aadA
DY.F1.2	CP046049	Pig	2021-03-03	China(SiChuan)	AAC(3)-IVa,CTX-M-65,OXA-1,catB3,qacEdelta1,aadA2,dfrA14,arr-2,OXA-10,sul1,NDM-1,arr-3,mphE,msrE,AAC(3)-IVa,APH(4)-Ia,dfrA14,CRP,APH(6)-Id,APH(3'')-Ib,sul2
HK294	CP119297	Chicken droppings	2023-03-14	China(HongKong)	aadA2,dfrA32,qacEdelta1,arr-3,catB3,AAC(3)-IVa,CTX-M-65,FosA3,catB3,arr-3,TEM-1,CTX-M-3,sul1,mphE,msrE,rmtB,rsmA,catA4,EreA,AAC(6')-Ib10,APH(4)-Ia,APH(3')-Ia,tet(C),CRP,dfrA1,lnuF,
JPM24	CP053894	Chicken	2020-06-03	China(GuangDong)	linG,APH(4)-Ia,AAC(3)-IVa,aadA2,dfrA12,qacEdelta1,msrE,mphE,NDM-1,qacEdelta1,adeF,rsmA,catA4,tet(B),aadA2,APH(3')-Ia,CRP
ZA25	CP047352	Pig	2020-03-02	China(JiangSu)	arr-3,qacEdelta1,sul1,DHA-1,msrE,mphE,aadA2,dfrA12,APH(4)-Ia,AAC(3)-IVa,QnrD1,APH(3')-Ia,TEM-1,tet(X6),sul2,rsmA,catA4,CRP,AAC(6')-Ib10,dfrA1,lnuF,AAC(3)-IId.APH(6)-Id,APH(3'')-Ib ,
W47	CP104986	Chicken	2022-09-29	China(HeNan)	aadA2,qacEdelta1,arr-3,catB3,OXA-1,sul2,rsmA,catA4,EreA,dfrA32,sul1,AAC(6')-Ib10,APH(3')-Ia,tet(C),APH(3'')-Ib,APH(6)-Id,CRP,dfrA14
